# Supplementary material for: Metabolic priming by multiple enzyme systems supports glycolysis, HIF1α stabilisation, and human cancer cell survival in early hypoxia
Source: EMBO J. 2024 Mar 14;43(8):1545–69. doi: 10.1038/s44318-024-00065-w (PMC11021510; doi:10.1038/s44318-024-00065-w)
Supplement: Supplementary file 3 — Source Data Fig. 1 [file 44318_2024_65_MOESM3_ESM.zip]

Archive with 34 entries (28 files):
- Figure 1/
- __MACOSX/._Figure 1
- Figure 1/.DS_Store
- __MACOSX/Figure 1/._.DS_Store
- Figure 1/1F/
- __MACOSX/Figure 1/._1F
- Figure 1/1A/
- __MACOSX/Figure 1/._1A
- Figure 1/1C-D/
- __MACOSX/Figure 1/._1C-D
- Figure 1/1B/
- __MACOSX/Figure 1/._1B
- Figure 1/1E/
- __MACOSX/Figure 1/._1E
- Figure 1/1F/.DS_Store
- __MACOSX/Figure 1/1F/._.DS_Store
- Figure 1/1F/1F_Numerical-data.xlsx
- __MACOSX/Figure 1/1F/._1F_Numerical-data.xlsx
- Figure 1/1A/.DS_Store
- __MACOSX/Figure 1/1A/._.DS_Store
- Figure 1/1A/1A_Numerical-data.xlsx
- __MACOSX/Figure 1/1A/._1A_Numerical-data.xlsx
- Figure 1/1C-D/.DS_Store
- __MACOSX/Figure 1/1C-D/._.DS_Store
- Figure 1/1C-D/1C-D_Numerical-data.xlsx
- __MACOSX/Figure 1/1C-D/._1C-D_Numerical-data.xlsx
- Figure 1/1B/.DS_Store
- __MACOSX/Figure 1/1B/._.DS_Store
- Figure 1/1B/1B_Numerical-data.xlsx
- __MACOSX/Figure 1/1B/._1B_Numerical-data.xlsx
- Figure 1/1E/.DS_Store
- __MACOSX/Figure 1/1E/._.DS_Store
- Figure 1/1E/1E_Numerical-data.xlsx
- __MACOSX/Figure 1/1E/._1E_Numerical-data.xlsx
