# Supplementary material for: Metabolic priming by multiple enzyme systems supports glycolysis, HIF1α stabilisation, and human cancer cell survival in early hypoxia
Source: EMBO J. 2024 Mar 14;43(8):1545–69. doi: 10.1038/s44318-024-00065-w (PMC11021510; doi:10.1038/s44318-024-00065-w)
Supplement: Supplementary file 3 — Source Data Fig. 1 [file 44318_2024_65_MOESM3_ESM.zip › Figure 1/1F/1F_Numerical-data.xlsx]

## Sheet: Data description
Data description:	Numerical data used to generate the graph in Fig. 1F

## Sheet: Data table
Time [h]	21% O2				1% O2
0	0.0111085				0.0254644
1	0.0326701	0.0447654	0.0321431	0.0557604	0.0801857	0.0580451	0.0462527	0.0599377
2	0.0507957	0.058707	0.0793302	0.0504651	0.0749508	0.0814338	0.0458665	0.0756868
3	0.0681721	0.0583742	0.103889	0.0768297	0.160087	0.216997	0.17364	0.157695
5	0.157448	0.142008	0.132088	0.12445	0.259014	0.177894	0.37768	0.267173
