# Supplementary material for: Metabolic priming by multiple enzyme systems supports glycolysis, HIF1α stabilisation, and human cancer cell survival in early hypoxia
Source: EMBO J. 2024 Mar 14;43(8):1545–69. doi: 10.1038/s44318-024-00065-w (PMC11021510; doi:10.1038/s44318-024-00065-w)
Supplement: Supplementary file 3 — Source Data Fig. 1 [file 44318_2024_65_MOESM3_ESM.zip › Figure 1/1A/1A_Numerical-data.xlsx]

## Sheet: Data description
Data description:	Numerical data used to generate the heatmap in Fig. 1A

## Sheet: Data table
Metabolite	Time at 1% O2 [h]
	1	2	3	5	24
Lactate	0.553304	0.582703	1.09225	1.64626	1.29323
Cysteine	0.502097	0.196165	0.077787	-0.489515	0.201158
Serine	0.36783	0.121038	0.296162	-0.0106828	0.170425
Valine	0.378815	0.232809	0.359647	0.12408	0.163062
Leucine	0.309507	0.162633	0.210624	0.0566354	0.153921
Isoleucine	0.362422	0.218413	0.285983	0.0741578	0.0892446
Ornithine	0.286282	0.177152	0.0616045	-0.337637	0.0507515
Glycine	0.411591	0.106572	-0.200534	-0.249349	0.050636
Lysine	0.702575	0.595672	0.731286	0.0205894	0.0381362
Alanine	0.47716	-0.155254	-0.136964	-0.0411639	0.0122088
Phenylalanine	0.317758	0.288997	0.423655	0.116899	-0.0187175
Tyrosine	0.597477	0.540362	0.730211	0.190234	-0.0309704
Tryptophan	0.287726	-0.14712	0.407259	-0.263032	-0.111092
Methionine	0.367671	-0.639835	0.165333	-0.507805	-0.112776
Threonine	0.348649	0.15053	0.255718	0.00283523	-0.123973
Citrate	0.192288	0.344036	0.108811	-0.0937668	-0.211629
Pyruvate	0.559095	-0.786231	-0.139537	-0.289386	-0.312328
Glutamate	0.403485	0.200958	0.191021	-0.322132	-0.420517
Proline	0.0972127	-0.26651	0.0133938	-0.282615	-0.496636
Uracil	0.183557	-0.339995	-0.574878	-0.256364	-0.538427
myo-Inositol	0.0652117	0.201153	0.200444	-0.108415	-0.570061
α-GP (α-glycerophosphate)	0.204091	0.336029	0.79051	0.315746	-0.592518
3-PG (3-phosphoglycerate)	0.0352681	-0.089582	0.875911	0.368592	-0.710368
Succinate	0.152481	0.609233	0.203171	0.100336	-0.793762
Fumarate	-0.0835845	-0.437352	-0.438134	-0.801144	-1.47907
Malate	-0.0415773	-0.408048	-0.726249	-0.917538	-1.53666
Putrescine	0.231935	0.128625	-0.232018	-0.563486	-1.81878
Glucose	0.63667	0.993449	-0.181243	-0.680151	-2.03012
Aspartate	-0.330055	-1.63763	-2.17644	-3.34708	-3.28949
