# Supplementary material for: Metabolic priming by multiple enzyme systems supports glycolysis, HIF1α stabilisation, and human cancer cell survival in early hypoxia
Source: EMBO J. 2024 Mar 14;43(8):1545–69. doi: 10.1038/s44318-024-00065-w (PMC11021510; doi:10.1038/s44318-024-00065-w)
Supplement: Supplementary file 3 — Source Data Fig. 1 [file 44318_2024_65_MOESM3_ESM.zip › Figure 1/1C-D/1C-D_Numerical-data.xlsx]

## Sheet: Data description
Data description:	Numerical data used to generate the graphs in Fig. 1C-D

## Sheet: Fig. 1C-Aspartate
Intracellular aspartate
Time [h]	21% O2				1% O2
0	36.3115	37.3744	38.1031	37.4706	36.3115	37.3744	38.1031	37.4706
1	31.4756	38.1988	32.0156	42.5244	30.4922	29.5372	27.3239	27.3703
2	39.0783	34.147	35.7935	39.7889	11.0168	13.2803	10.5394	12.9878
3	40.7298	40.8103	35.0097	43.8422	9.31756	8.16721	9.68369	8.31366
5	49.1703	49.1673	44.7662	47.5083	4.40436	5.12536	4.77585	4.42615

## Sheet: Fig. 1D-Lactate
Intracellular lactate
Time [h]	21% O2				1% O2
0	2.30418	2.39702	3.13641	2.33218	2.30418	2.39702	3.13641	2.33218
1	1.93516	2.39508	1.96912	2.86146	3.15676	3.58884	3.21566	3.48169
2	3.03076	3.09789	2.52347	2.95261	5.06349	3.45102	4.57958	4.28576
3	3.98279	3.65848	3.15692	3.90574	8.13725	6.98088	8.52966	7.70185
5	3.86394	3.81599	3.80771	3.23552	9.12365	12.824	12.484	11.655
