# Supplementary material for: Metabolic priming by multiple enzyme systems supports glycolysis, HIF1α stabilisation, and human cancer cell survival in early hypoxia
Source: EMBO J. 2024 Mar 14;43(8):1545–69. doi: 10.1038/s44318-024-00065-w (PMC11021510; doi:10.1038/s44318-024-00065-w)
Supplement: Supplementary file 3 — Source Data Fig. 1 [file 44318_2024_65_MOESM3_ESM.zip › Figure 1/1B/1B_Numerical-data.xlsx]

## Sheet: Data description
Data description:	Numerical data used to generate the graph in Fig. 1B

## Sheet: Data table
Metabolite	Time at 1% O2 [h]
	0.5	1	2	3	5	24
Lactate	1.95109	2.46359	5.58072	11.1664	26.3221	24.3316
α-GP (α-glycerophosphate)	-0.07823	1.33631	1.34915	5.26305	2.89484	-4.4788
Tyrosine	0.345022	2.51148	1.08472	4.045	0.809788	-0.386921
3-PG (3-phosphoglycerate)	6.28165	0.200598	-0.273557	3.60564	3.01232	-6.04749
Valine	0.371876	1.67834	2.15345	3.47867	2.15946	2.59629
Phenylalanine	0.520018	1.84682	3.03784	3.153	1.47784	-0.392199
Lysine	0.557185	3.55655	0.907685	2.91735	0.0606432	0.0952158
Isoleucine	0.279054	1.50451	2.04264	2.40225	1.53266	1.30811
Threonine	0.135228	1.42762	1.34029	2.30459	0.0985656	-2.05719
Leucine	0.190141	1.23095	0.837611	1.96004	1.24201	2.55172
Tryptophan	-0.10819	1.03164	-0.173646	1.88103	-1.54738	-1.83443
Serine	0.331582	1.46846	2.06112	1.71889	-0.403148	1.66231
Succinate	2.233	0.648747	1.55633	1.24376	0.821429	-5.25795
Methionine	-0.259863	1.04944	-0.508205	1.04068	-2.21956	-2.30109
myo-Inositol	0.257631	0.500439	1.83328	1.02404	-2.34258	-6.10008
Glutamate	0.975663	2.81219	1.6654	1.01112	-4.813	-4.05869
Citrate	0.214819	1.15549	2.55726	0.473928	-1.89151	-3.5802
Cysteine	0.659088	2.32471	0.336364	0.360816	-1.24492	5.82231
Ornithine	0.498955	1.16468	0.500642	0.311241	-3.96444	0.18217
Proline	-0.270599	0.434277	-1.83378	0.0984157	-3.27951	-6.35427
Glucose	0.326629	1.66237	3.48342	-0.249746	-1.89121	-2.47576
Alanine	-0.144181	3.97738	-0.186817	-0.700875	-0.319752	0.0868841
Pyruvate	2.43019	1.155	-0.531381	-0.75704	-0.540562	-4.06587
Glycine	0.130125	0.736192	0.431397	-1.27514	-4.85098	0.0989498
Uracil	-0.0729604	0.3038	-0.449128	-1.58214	-2.74496	-0.717965
Putrescine	0.628697	0.875575	1.47986	-1.66352	-3.7743	-2.08086
Fumarate	0.140682	-0.934745	-1.01221	-2.1645	-5.84426	-13.6789
Malate	0.101481	-0.460625	-2.52154	-5.22217	-12.1604	-17.5576
Aspartate	0.164537	-1.3955	-9.42393	-8.46602	-20.6817	-17.3125
