# Supplementary material for: Metabolic priming by multiple enzyme systems supports glycolysis, HIF1α stabilisation, and human cancer cell survival in early hypoxia
Source: EMBO J. 2024 Mar 14;43(8):1545–69. doi: 10.1038/s44318-024-00065-w (PMC11021510; doi:10.1038/s44318-024-00065-w)
Supplement: Supplementary file 3 — Source Data Fig. 1 [file 44318_2024_65_MOESM3_ESM.zip › Figure 1/1E/1E_Numerical-data.xlsx]

## Sheet: Data description
Data description:	Numerical data used to generate the graph in Fig. 1E

## Sheet: Data table
21% O2	0.886665	0.961588	0.896148	1.09623	1.08728	1.07209
1% O2 (3h)	1.6939	1.75673	1.70426	1.72667	1.72133	1.71605
1% O2 (24h)	2.69446	4.33355	3.20959	2.30035	2.31163	2.26452
