# Supplementary material for: Metabolic priming by multiple enzyme systems supports glycolysis, HIF1α stabilisation, and human cancer cell survival in early hypoxia
Source: EMBO J. 2024 Mar 14;43(8):1545–69. doi: 10.1038/s44318-024-00065-w (PMC11021510; doi:10.1038/s44318-024-00065-w)
Supplement: Supplementary file 4 — Source Data Fig. 2 [file 44318_2024_65_MOESM4_ESM.zip › Figure 2/2C/2C_Numerical-data.xlsx]

## Sheet: Data description
Data description:	Numerical data used to generate the heatmap in Fig. 2C

## Sheet: Data table
Gene symbol	Time at 1% O2
	3h		24h
	wt	HIF1α mut	wt	HIF1α mut
CA9	4.78571	0	10.1832	0
ADM	5.09091	0.931536	5.53606	1.96128
BNIP3	2.01404	0	3.94895	0
PDK1	2.66572	0	3.93971	0.307526
ANKRD37	3.42412	0	3.70273	0
DDIT4	3.24301	1.18984	3.66919	1.72934
LRP1	0	0	3.58629	0.727383
LOX	0	0	3.43833	0
BNIP3L	1.431	0	3.37797	0.427566
IGFBP3	2.09691	0.426972	3.28302	2.9212
PGK1	0.725646	0	3.24058	-0.357627
HK2	2.70691	0	3.00549	1.26517
EPO	2.85813	0	2.79993	0
PFKFB3	2.43311	-0.921598	2.76491	-0.339999
LDHA	1.02694	0	2.74402	-0.124111
VEGFA	1.89725	0	2.74152	1.53519
EGLN3	1.78863	-0.687091	2.5927	-0.600563
CCNG2	1.81303	0.924353	2.47398	1.02068
GAPDH	0.385741	0	2.20952	0
ALDOA	0.511584	0	2.17847	0.634393
GPI	0.321503	0	2.08486	-0.140197
SLC2A1	1.47505	-0.277869	1.97077	0.145408
EGLN1	1.37044	-0.262807	1.97056	-0.434849
MXI1	0.545262	0	1.78535	1.07451
ENO1	0.386595	0.0737925	1.72315	-0.0791344
HMOX1	1.32816	0.843503	1.54541	2.1275
TPI1	0.275608	0	1.52932	-0.474806
PLAUR	0.927351	0.66135	1.4388	0.62396
EDN1	1.22801	1.64176	1.28893	1.43198
KRT19	0.331467	0	1.23944	0.473677
CITED2	1.01006	0	1.18815	0.919211
NOS3	0	0	1.06654	2.43282
CXCR4	0	-1.13898	0.995273	-0.614526
PMAIP1	0	0	0.915395	0.589761
PFKL	0	0	0.799245	-0.126728
SERPINE1	1.27904	0	0.796972	0
NR4A1	1.26646	1.34663	0.729316	0.702839
CD99	0	0	0.643065	0
CDKN1A	0	0.219302	0.642195	0.732262
FN1	0.116667	0	0.598439	-0.205455
TFF3	0	0	0.593206	-0.394038
TFRC	-0.572325	-0.974662	0.586216	0
HK1	0	0	0.557222	0
VIM	0	0	0.533761	-0.300862
ID2	0.705368	0	0.527744	0
MET	0	0	0.349757	-0.501622
COL5A1	0	0	0.318235	-0.205477
KRT18	0	0	0.266953	0.200528
GPX3	0	0	0.258009	0
IGFBP2	0	0	0.220119	-0.255181
HSP90B1	0	0	0.196097	0
PDGFA	0.308269	0	0	0.602705
MCL1	0	0.421346	0	0.52774
NT5E	0	-0.150372	0	-0.647381
AK3	0	0	0	0.343646
CTSD	0	0	0	-0.290708
FECH	0	0	0	0.75534
ITGB2	0	0	0	-1.10338
NPM1	0	0	0	0.0781318
TERT	0	0	0	-1.53223
ABCG2	0.35113	0.475959	-0.333502	0
CXCL12	-1.02835	-1.08894	-0.374878	0
PPP5C	0	0	-0.575648	-0.417482
ENG	0	0	-0.684747	0.756364
TGFB3	0	0	-0.7287	-0.496577
TGFA	0	0.372552	-0.776025	0
CTGF	1.0675	2.13824	-1.31336	2.06756
TGM2	0	-0.534806	-2.31509	0.787664
ABCB1	0	0	-4.24455	0
