# Supplementary material for: Metabolic priming by multiple enzyme systems supports glycolysis, HIF1α stabilisation, and human cancer cell survival in early hypoxia
Source: EMBO J. 2024 Mar 14;43(8):1545–69. doi: 10.1038/s44318-024-00065-w (PMC11021510; doi:10.1038/s44318-024-00065-w)
Supplement: Supplementary file 4 — Source Data Fig. 2 [file 44318_2024_65_MOESM4_ESM.zip › Figure 2/2D/2D_Numerical-data.xlsx]

## Sheet: Data description
Data description:	Numerical data used to generate the graphs in Fig. 2D
Tab name	Contents
Fig. 2D-left panel	Fraction of citrate labelled from [U-13C]-glucose
Fig. 2D-right panel	Abundance of the M+2 isotopologue of citrate, labelled from [U-13C]-glucose

## Sheet: Fig. 2D-left panel
Time [h]	wt								HIF1mut
	21% O2				1% O2				21% O2				1% O2
0	-0.0146052	0.000615833	0.00346973	-0.00701376	-0.0146052	0.000615833	0.00346973	-0.00701376	0.0124673	0.00965959	-0.00988479	0.0117097	0.0124673	0.00965959	-0.00988479	0.0117097
1	0.622908	0.633204	0.655593	0.622063	0.670468	0.665673	0.658369	0.668039	0.680343	0.683165	0.705822	0.697753	0.743211	0.763381	0.703104	0.736433
3	0.758838	0.738038	0.7419	0.764416	0.712434	0.718373	0.710636	0.724367	0.797827	0.816035	0.813345	0.818652	0.79559	0.798395	0.798184	0.816614
6	0.79893	0.798839	0.801825	0.801289	0.762076	0.77127	0.774963	failed run	0.846798	0.848791	0.847947	0.844782	0.827053	0.833339	0.826899	0.837809
24	0.841987	0.847755	0.838086	0.843806	0.581461	0.632777	0.592436	0.617076	0.875035	0.889799	0.872664	0.882271	0.783141	0.789345	0.795325	0.780276

## Sheet: Fig. 2D-right panel
Time [h]	wt								HIF1mut
	21% O2				1% O2				21% O2				1% O2
1	0.124868	0.0860654	0.102007	0.0873659	0.118177	0.118668	0.122594	0.145225	0.157521	0.170558	0.179515	0.160885	0.310674	0.266341	0.192098	0.254212
3	0.114819	0.0972298	0.0863507	0.107828	0.0916314	0.077925	0.0701638	0.07294	0.115305	0.115308	0.124887	0.104956	0.168362	0.122056	0.112766	0.165576
6	0.0914215	0.115539	0.109527	0.100401	0.0852334	0.0863296	0.0879457	failed run	0.126912	0.147752	0.115719	0.125381	0.107501	0.162112	0.18137	0.132382
24	0.0935027	0.0894176	0.0918953	0.100753	0.053751	0.0529097	0.0530976	0.0482605	0.1166	0.124961	0.120678	0.111824	0.0833985	0.091932	0.11737	0.0892283
