# Supplementary material for: Metabolic priming by multiple enzyme systems supports glycolysis, HIF1α stabilisation, and human cancer cell survival in early hypoxia
Source: EMBO J. 2024 Mar 14;43(8):1545–69. doi: 10.1038/s44318-024-00065-w (PMC11021510; doi:10.1038/s44318-024-00065-w)
Supplement: Supplementary file 4 — Source Data Fig. 2 [file 44318_2024_65_MOESM4_ESM.zip › Figure 2/2E/2E_Numerical-data.xlsx]

## Sheet: Data description
Data description:	Numerical data used to generate the graphs in Fig. 2E
Tab name	Contents
Fig. 2E-left panel	Abundance of aspartate relative to 0 h
Fig. 2E-right panel	Abundance of lactate relative to 0 h

## Sheet: Fig. 2E-left panel
Time [h]	wt								HIF1mut
	21% O2				1% O2				21% O2				1% O2
0	1.13631	0.960051	0.940057	0.963578	1.13631	0.960051	0.940057	0.963578	1.14864	0.823361	1.04123	0.986769	1.14864	0.823361	1.04123	0.986769
1	1.16861	1.26228	1.06271	1.11427	0.534387	0.617683	0.673405	0.596984	0.939208	1.01513	0.953285	0.969092	0.765063	0.532738	0.325011	0.647301
3	1.05211	1.03922	0.900018	1.10349	0.154447	0.156445	0.138594	0.145605	0.964479	0.808752	0.813656	0.784902	0.100163	0.0920962	0.09131	0.106666
6	1.00654	0.982351	0.996631	1.01687	0.0992979	0.127617	0.129731	failed run	0.851748	0.801756	0.845447	0.765563	0.124756	0.122318	0.147665	0.139634
24	1.10561	1.1391	1.07629	0.959233	0.039096	0.0312317	0.0285066	0.0377381	1.00103	1.0937	1.23886	1.09961	0.0178199	0.0162429	0.0184486	0.0118219

## Sheet: Fig. 2E-right panel
Time [h]	wt								HIF1mut
	21% O2				1% O2				21% O2				1% O2
0	0.962802	0.951496	1.02567	1.06004	0.962802	0.951496	1.02567	1.06004	1.07983	0.843314	1.02782	1.04903	1.07983	0.843314	1.02782	1.04903
1	0.833837	0.847826	0.905608	0.778782	1.84371	2.08532	2.01532	2.27322	1.08085	0.662935	0.774269	0.791121	2.96313	2.64205	1.91602	2.68547
3	1.32043	1.22499	1.15035	1.41559	4.36712	4.97389	4.56208	3.96888	1.66933	1.30671	1.13047	1.3784	4.40946	3.99805	4.34185	4.43251
6	1.90345	1.85687	2.66063	1.75735	4.04454	4.82992	4.69744	failed run	1.60037	1.66175	1.68927	1.40352	3.75861	3.40168	3.30722	3.48172
24	4.05292	3.64261	3.3262	2.8576	7.14526	6.11805	7.58425	7.0313	2.76484	3.42908	3.46738	3.32161	5.13164	5.55588	6.08486	7.21686
