# Supplementary material for: Metabolic priming by multiple enzyme systems supports glycolysis, HIF1α stabilisation, and human cancer cell survival in early hypoxia
Source: EMBO J. 2024 Mar 14;43(8):1545–69. doi: 10.1038/s44318-024-00065-w (PMC11021510; doi:10.1038/s44318-024-00065-w)
Supplement: Supplementary file 4 — Source Data Fig. 2 [file 44318_2024_65_MOESM4_ESM.zip › Figure 2/2B/2B_Numerical-data.xlsx]

## Sheet: Data description
Data description:	Numerical data used to generate the graph in Fig. 2B

## Sheet: Data table
Gene symbol	Time at 1% O2
	3h	24h
CA9	4.08095	8.76139
ADM	4.04792	4.51594
EPO	3.91599	4.33196
BNIP3	2.27476	4.0429
LRP1	0.415228	3.66965
ANKRD37	3.79496	3.58914
PFKFB3	3.0105	3.2839
HK2	2.87277	3.09627
BNIP3L	1.68542	3.0591
PDK1	2.56127	3.04834
DDIT4	2.6967	3.01719
PGK1	0.832287	2.97456
VEGFA	1.8647	2.89071
IGFBP3	1.58422	2.82495
LDHA	1.2865	2.71989
GAPDH	0.61477	2.2667
ALDOA	0.727886	2.25831
NOS3	NA	2.18696
GPI	0.567039	2.17046
SLC2A1	1.67479	2.06204
EGLN1	1.67938	1.98287
EGLN3	1.60372	1.9673
CCNG2	1.49219	1.82212
ENO1	0.507071	1.71125
CXCR4	1.13553	1.6914
LOX	NA	1.66561
PLAUR	0.841287	1.5496
TPI1	0.409578	1.47776
MXI1	0.332136	1.44483
CITED2	1.0512	1.19726
KRT19	0.535454	1.18353
PFKL	NA	0.953226
TFF3	NA	0.934753
ID2	0.527436	0.739544
MMP14	NA	0.724898
CD99	NA	0.703756
HMOX1	0.593331	0.700176
CDKN1A	NA	0.68626
IGF2	NA	0.646115
TFRC	-0.439098	0.62431
FN1	0.199897	0.593114
GPX3	0.218798	0.586373
EDN1	NA	0.556447
HK1	0.355717	0.547958
PMAIP1	-0.571261	0.496806
NR4A1	0.723251	0.493622
COL5A1	NA	0.401891
CXCL12	-0.644309	0.398848
KRT18	0.187926	0.244478
MET	NA	0.234241
MCL1	NA	-0.168706
ABCG2	NA	-0.227536
NT5E	NA	-0.267047
TGFB3	NA	-0.459774
PPP5C	NA	-0.472275
FECH	NA	-0.49888
TGFA	-0.182418	-0.592198
TERT	NA	-1.25691
CTGF	NA	-1.25966
ABCB1	NA	-2.19972
TGM2	NA	-2.30561
