# Supplementary material for: Metabolic priming by multiple enzyme systems supports glycolysis, HIF1α stabilisation, and human cancer cell survival in early hypoxia
Source: EMBO J. 2024 Mar 14;43(8):1545–69. doi: 10.1038/s44318-024-00065-w (PMC11021510; doi:10.1038/s44318-024-00065-w)
Supplement: Supplementary file 5 — Source Data Fig. 3 [file 44318_2024_65_MOESM5_ESM.zip › Figure 3/3E/3E_Numerical-data.xlsx]

## Sheet: Data description
Data description:	Numerical data used to generate the graph in Fig. 3E

## Sheet: Data table
Time [h]	21% O2						1% O2
	wt			GOT1ko			wt				GOT1ko
0	0.0393151	0.0268989	0.0321661	0.0358798	0.0245485	0.0293555	0.0217554	0.055787	0.0808349		0.0198545	0.0509124	0.0737716
1	0.0418188	0.0503873	0.0505854	0.053436	0.0510737	0.0573887	0.0703129	0.0608124	0.0631427	0.0665617	0.0636964	0.0586001	0.058657	0.0644142
2	0.0802889	0.0863928	0.0845221	0.091782	0.0944634	0.0973472	0.121442	0.119873	0.135538	0.117335	0.102789	0.115368	0.108224	0.0916123
3	0.115918	0.111001	0.107601	0.128799	0.13652	0.137943	0.187148	0.203047	0.208107	0.187582	0.197744	0.155715	0.165649	0.15182
4	0.153104	0.149299	0.147197	0.173215	0.18051	0.19524	0.291146	0.297782	0.305163	0.276941	0.238117	0.234401	0.196295	0.195964
5	0.201791	0.192096	0.186583	0.215807	0.22786	0.206791	0.379546	0.392655	0.436596	0.383344	0.267048	0.280094	0.317507	0.32125
