# Supplementary material for: Metabolic priming by multiple enzyme systems supports glycolysis, HIF1α stabilisation, and human cancer cell survival in early hypoxia
Source: EMBO J. 2024 Mar 14;43(8):1545–69. doi: 10.1038/s44318-024-00065-w (PMC11021510; doi:10.1038/s44318-024-00065-w)
Supplement: Supplementary file 5 — Source Data Fig. 3 [file 44318_2024_65_MOESM5_ESM.zip › Figure 3/3B/3B_Numerical-data.xlsx]

## Sheet: Data description
Data description:	Numerical data used to generate the graph in Fig. 3B

## Sheet: Fig. 3B-Aspartate
	21% O2				1% O2
wt	1.15331	0.802319	1.10339	0.94098	0.197653	0.222215	0.234868	0.20381
GOT1ko	3.80915	4.65134	4.23454	4.82608	1.87343	2.03847	2.07953	1.76003
