# Supplementary material for: Metabolic priming by multiple enzyme systems supports glycolysis, HIF1α stabilisation, and human cancer cell survival in early hypoxia
Source: EMBO J. 2024 Mar 14;43(8):1545–69. doi: 10.1038/s44318-024-00065-w (PMC11021510; doi:10.1038/s44318-024-00065-w)
Supplement: Supplementary file 5 — Source Data Fig. 3 [file 44318_2024_65_MOESM5_ESM.zip › Figure 3/3C/3C_Numerical-data.xlsx]

## Sheet: Data description
Data description:	Numerical data used to generate the graph in Fig. 3C
Tab name	Contents
Data table	Numerical values used for the bar graph
Raw data	Fluorescence measurements used to calculate the values in "Data table"

## Sheet: Data table
	21% O2			1% O2 (3h)			1% O2 (24h)
wt	0.97059	1.04891	0.980502	1.81441	1.88009	1.82524	2.86031	4.57369	3.3988
GOT1ko	1.10004	1.16587	1.12497	1.54412	1.47808	1.51217	2.41428	2.37337	2.4304

## Sheet: Raw data
	21% O2			1% O2 (3h)			1% O2 (24h)
wt	799811	864349	807980	1495157	1549281	1504080	2.35703e+06	3.76894e+06	2.80077e+06
GOT1ko	906487	960732	927030	1.27242e+06	1.218e+06	1.2461e+06	1.98948e+06	1.95577e+06	2.00276e+06
