# Supplementary material for: Metabolic priming by multiple enzyme systems supports glycolysis, HIF1α stabilisation, and human cancer cell survival in early hypoxia
Source: EMBO J. 2024 Mar 14;43(8):1545–69. doi: 10.1038/s44318-024-00065-w (PMC11021510; doi:10.1038/s44318-024-00065-w)
Supplement: Supplementary file 5 — Source Data Fig. 3 [file 44318_2024_65_MOESM5_ESM.zip › Figure 3/3D/3D_Numerical-data.xlsx]

## Sheet: Data description
Data description:	Numerical data used to generate the graph in Fig. 3D

## Sheet: Data table
	21% O2				1% O2
wt	1.11642	1.05211	0.831462	0.00000000*	2.22135	1.89016	2.14196	2.09554
GOT1ko	1.02551	0.800886	0.793824	0.790769	1.71689	1.52361	1.56133	1.43599
*peak not detected and value removed as outlier
