# Supplementary material for: Metabolic priming by multiple enzyme systems supports glycolysis, HIF1α stabilisation, and human cancer cell survival in early hypoxia
Source: EMBO J. 2024 Mar 14;43(8):1545–69. doi: 10.1038/s44318-024-00065-w (PMC11021510; doi:10.1038/s44318-024-00065-w)
Supplement: Supplementary file 5 — Source Data Fig. 3 [file 44318_2024_65_MOESM5_ESM.zip › Figure 3/3H/3H_Numerical-data.xlsx]

## Sheet: Data description
Data description:	Numerical data used to generate the graph in Fig. 3H
Tab name	Contents
Graph data	Numerical values used for the bar graph
Original data	Measured lactate abundances used to calculate the values in "Graph data"

## Sheet: Graph data
	21% O2				1% O2 (3h)
wt_GFP	1.03738	0.839375	1.11361	1.00964	1.84573	1.79949	1.56737	1.36782
wt_GOT1-HA	0.834148	0.984298	0.860937	0.865532	1.7483	1.59723	1.6521	1.87798
GOT1ko_GFP	1.10038	1.10647	1.00367	1.09308	1.51053	1.35183	1.38783	1.60899
GOT1ko_GOT1-HA	1.11139	0.932629	1.07611	0.998631	1.85054	1.97894	1.82348	1.88812

## Sheet: Original data
	21% O2				1% O2 (3h)
wt_GFP	7.68284	6.21643	8.24745	7.47739	13.6695	13.3271	11.608	10.1301
wt_GOT1-HA	6.17772	7.28974	6.37612	6.41016	12.9479	11.8291	12.2355	13.9084
GOT1ko_GFP	8.14944	8.19456	7.43318	8.09541	11.1871	10.0117	10.2783	11.9162
GOT1ko_GOT1-HA	8.23099	6.90707	7.96972	7.39589	13.7051	14.6561	13.5047	13.9834
