# Supplementary material for: Metabolic priming by multiple enzyme systems supports glycolysis, HIF1α stabilisation, and human cancer cell survival in early hypoxia
Source: EMBO J. 2024 Mar 14;43(8):1545–69. doi: 10.1038/s44318-024-00065-w (PMC11021510; doi:10.1038/s44318-024-00065-w)
Supplement: Supplementary file 5 — Source Data Fig. 3 [file 44318_2024_65_MOESM5_ESM.zip › Figure 3/3G/3G_Numerical-data.xlsx]

## Sheet: Data description
Data description:	Numerical data used to generate the graph in Fig. 3G
Tab name	Contents
Graph data	Numerical values used for the bar graph
Original data	Measured aspartate abundances used to calculate the values in "Graph data"

## Sheet: Graph data
	21% O2				1% O2 (3h)
wt_GFP	0.967259	1.06397	0.926122	1.04265	0.29978	0.417381	0.446334	0.44142
wt_GOT1-HA	0.720628	0.87383	0.747027	0.693358	0.29149	0.288966	0.292072	0.33661
GOT1ko_GFP	2.02054	1.73597	1.88086	1.82772	1.42604	*	1.369	1.47447
GOT1ko_GOT1-HA	1.12356	1.27683	1.22098	0.878525	0.574997	0.722272	0.696196	0.85581
*outlier removed - see value in "Original data" tab

## Sheet: Original data
	21% O2				1% O2 (3h)
wt_GFP	24.6763	27.1436	23.6268	26.5995	7.64784	10.648	11.3867	11.2613
wt_GOT1-HA	18.3843	22.2928	19.0578	17.6886	7.43637	7.37197	7.45121	8.58744
GOT1ko_GFP	51.5471	44.2873	47.9838	46.628	36.3805	80.7767731*	34.9253	37.6161
GOT1ko_GOT1-HA	28.6637	32.574	31.149	22.4125	14.6691	18.4263	17.761	21.833
* outlier removed
