# Supplementary material for: Metabolic priming by multiple enzyme systems supports glycolysis, HIF1α stabilisation, and human cancer cell survival in early hypoxia
Source: EMBO J. 2024 Mar 14;43(8):1545–69. doi: 10.1038/s44318-024-00065-w (PMC11021510; doi:10.1038/s44318-024-00065-w)
Supplement: Supplementary file 6 — Source Data Fig. 4 [file 44318_2024_65_MOESM6_ESM.zip]

Archive with 46 entries (38 files):
- Figure 4/
- __MACOSX/._Figure 4
- Figure 4/.DS_Store
- __MACOSX/Figure 4/._.DS_Store
- Figure 4/4H-J/
- __MACOSX/Figure 4/._4H-J
- Figure 4/4B-D/
- __MACOSX/Figure 4/._4B-D
- Figure 4/4E/
- __MACOSX/Figure 4/._4E
- Figure 4/4K/
- __MACOSX/Figure 4/._4K
- Figure 4/4L/
- __MACOSX/Figure 4/._4L
- Figure 4/4A/
- __MACOSX/Figure 4/._4A
- Figure 4/4G/
- __MACOSX/Figure 4/._4G
- Figure 4/4H-J/.DS_Store
- __MACOSX/Figure 4/4H-J/._.DS_Store
- Figure 4/4H-J/4H-J_Numerical-data.xlsx
- __MACOSX/Figure 4/4H-J/._4H-J_Numerical-data.xlsx
- Figure 4/4B-D/.DS_Store
- __MACOSX/Figure 4/4B-D/._.DS_Store
- Figure 4/4B-D/4B-D_Numerical-data.xlsx
- __MACOSX/Figure 4/4B-D/._4B-D_Numerical-data.xlsx
- Figure 4/4E/.DS_Store
- __MACOSX/Figure 4/4E/._.DS_Store
- Figure 4/4E/4E_Numerical-data.xlsx
- __MACOSX/Figure 4/4E/._4E_Numerical-data.xlsx
- Figure 4/4K/.DS_Store
- __MACOSX/Figure 4/4K/._.DS_Store
- Figure 4/4K/4K_Numerical-data.xlsx
- __MACOSX/Figure 4/4K/._4K_Numerical-data.xlsx
- Figure 4/4L/.DS_Store
- __MACOSX/Figure 4/4L/._.DS_Store
- Figure 4/4L/4L_Numerical-data.xlsx
- __MACOSX/Figure 4/4L/._4L_Numerical-data.xlsx
- Figure 4/4A/.DS_Store
- __MACOSX/Figure 4/4A/._.DS_Store
- Figure 4/4A/4A_Numerical-data.xlsx
- __MACOSX/Figure 4/4A/._4A_Numerical-data.xlsx
- Figure 4/4G/.DS_Store
- __MACOSX/Figure 4/4G/._.DS_Store
- Figure 4/4G/4G_Numerical-data.xlsx
- __MACOSX/Figure 4/4G/._4G_Numerical-data.xlsx
