# Supplementary material for: Metabolic priming by multiple enzyme systems supports glycolysis, HIF1α stabilisation, and human cancer cell survival in early hypoxia
Source: EMBO J. 2024 Mar 14;43(8):1545–69. doi: 10.1038/s44318-024-00065-w (PMC11021510; doi:10.1038/s44318-024-00065-w)
Supplement: Supplementary file 6 — Source Data Fig. 4 [file 44318_2024_65_MOESM6_ESM.zip › Figure 4/4H-J/4H-J_Numerical-data.xlsx]

## Sheet: Data description
Data description:	Numerical data used to generate the graphs in Fig. 4H-J

## Sheet: Graph data
Metabolite	Time [h]	Fraction labelled from [4-2H]-glucose								Abundance [nmol/106 cells]								M+1 abundance [nmol/106 cells]
		21% O2				1% O2				21% O2				1% O2				21% O2				1% O2
Malate	0	0.00539914	-0.0101338	-0.0084173	0.00388776					5.23203	5.04578	5.05595	5.47691					0.0282485	-0.0511329	-0.0425575	0.0212929
	1	0.12146	0.127834	0.12299	0.120186	0.169473	0.177651	0.170622	0.168778	5.79682	5.45422	5.72242	5.89442	4.85426	5.20784	5.5188	6.04077	0.704085	0.697232	0.703802	0.708429	0.822667	0.925178	0.941631	1.01955
	2	0.12205	0.133515	0.120974	0.140627	0.170603	0.173985	0.173034	*	5.52321	5.99541	5.43907	4.97973	3.80776	3.51805	3.32686	*	0.674106	0.80048	0.657987	0.700283	0.649615	0.612088	0.575661	*
	3	*	*	0.13206	0.129993	0.170364	0.173114	0.167831	0.178399	*	*	5.93007	6.01918	3.50628	4.05524	4.72296	3.72064	*	*	0.783124	0.782453	0.597346	0.702017	0.792657	0.663758
	6	0.138613	0.135782	0.154286	0.131238	0.188999	0.179064	0.1712	0.169661	6.32914	6.92386	6.86882	6.68644	4.34246	4.76862	3.40681	3.8994	0.877298	0.940136	1.05976	0.877518	0.82072	0.853886	0.583247	0.661576
Lactate	0	0.00571575	0.00326	0.00580973	0.00709417					4.7994	4.8774	4.8825	4.88303					0.0274322	0.0159003	0.028366	0.0346411
	1	0.114814	0.116564	0.118359	0.11473	0.155549	0.156521	0.154633	0.15268	3.82448	3.38422	3.64173	4.04069	6.91482	7.14591	7.96274	7.92396	0.439103	0.394477	0.431031	0.463589	1.07559	1.11848	1.2313	1.20983
	2	0.126999	0.121799	0.126451	0.134343	0.157782	0.168682	0.163848		4.74829	4.77418	4.34784	4.19785	8.88437	8.40727	7.66738	*	0.603029	0.581489	0.54979	0.56395	1.40179	1.41816	1.25628
	3	*	*	0.131056	0.136321	0.18207	0.166365	0.168094	0.172822	*	*	4.82366	4.8486	11.766	12.3907	13.2584	11.1762	*	*	0.632167	0.660965	2.14223	2.06138	2.22865	1.9315
	6	0.143271	0.136942	0.142526	0.139716	0.212773	0.204097	0.199582	0.218572	5.66999	5.62135	6.17399	7.5323	18.5162	18.5434	15.1557	17.528	0.812343	0.769797	0.879955	1.05239	3.93976	3.78466	3.0248	3.83114
α-GP	0	0.00986622	0.0072509	0.00496075	0.00548344					13.8802	13.325	13.2492	14.3743					0.136945	0.096618	0.0657262	0.0788205
	1	0.0301939	0.029909	0.0326119	0.0309228	0.0463485	0.0471904	0.049176	0.045279	14.0685	13.9494	13.2383	13.3395	14.8754	15.6128	17.9662	16.5705	0.424781	0.417213	0.431726	0.412494	0.689451	0.736772	0.883508	0.750297
	2	0.0318295	0.0341714	0.0307026	0.0319383	0.0562672	0.0549721	0.054584	*	14.0637	15.5665	14.1662	11.9603	15.9002	14.3701	14.3131	*	0.447639	0.53193	0.434939	0.381991	0.894663	0.789958	0.781268	*
	3	*	*	0.0341491	0.0320572	0.0651367	0.0649228	0.063271	0.0602783	*	*	14.651	13.087	16.6504	17.1155	18.8102	16.437	*	*	0.500317	0.419534	1.08455	1.11118	1.19014	0.990795
	6	0.0459029	0.0451062	0.0458103	0.0431685	0.0834424	0.0839129	0.087712	0.0829926	11.7867	14.0434	17.9836	16.5179	21.2363	19.7083	17.5993	18.166	0.541042	0.633445	0.823833	0.713052	1.772	1.65378	1.54367	1.50764
* poor GC-MS spectra quality
