# Supplementary material for: Metabolic priming by multiple enzyme systems supports glycolysis, HIF1α stabilisation, and human cancer cell survival in early hypoxia
Source: EMBO J. 2024 Mar 14;43(8):1545–69. doi: 10.1038/s44318-024-00065-w (PMC11021510; doi:10.1038/s44318-024-00065-w)
Supplement: Supplementary file 6 — Source Data Fig. 4 [file 44318_2024_65_MOESM6_ESM.zip › Figure 4/4B-D/4B-D_Numerical-data.xlsx]

## Sheet: Data description
Data description:	Numerical data used to generate the graphs in Fig. 4B-D

## Sheet: Graph data
	21% O2				1% O2
	NAD+	NADH	NAD+/NADH		NAD+	NADH	NAD+/NADH
wt	14.1375	2.35037	6.01502		13.4781	4.23288	3.18415
	12.9398	2.04615	6.32398		13.5356	3.72014	3.63846
	12.9538	2.14047	6.05186		13.125	3.62426	3.62143
	14.3658	2.4806	5.79127		12.5475	3.79322	3.30788
GOT1ko	9.4286	2.77801	3.39401		10.5651	2.32237	4.54929
	10.1559	3.06073	3.31813		9.99884	2.57256	3.88672
	10.9823	3.2886	3.33949		10.0488	2.88784	3.47971
	9.47877	2.26298	4.18862		10.6138	2.07504	5.11497
	Figure 4C	Figure 4D	Figure 4B		Figure 4C	Figure 4D	Figure 4B
