# Supplementary material for: Metabolic priming by multiple enzyme systems supports glycolysis, HIF1α stabilisation, and human cancer cell survival in early hypoxia
Source: EMBO J. 2024 Mar 14;43(8):1545–69. doi: 10.1038/s44318-024-00065-w (PMC11021510; doi:10.1038/s44318-024-00065-w)
Supplement: Supplementary file 6 — Source Data Fig. 4 [file 44318_2024_65_MOESM6_ESM.zip › Figure 4/4E/4E_Numerical-data.xlsx]

## Sheet: Data description
Data description:	Numerical data used to generate the graph in Fig. 4E

## Sheet: Graph data
	wt												GOT1ko
	Replicate 1			Replicate 2			Replicate 3			Replicate 4			Replicate 1			Replicate 2			Replicate 3			Replicate 4
	Mean	SD	N	Mean	SD	N	Mean	SD	N	Mean	SD	N	Mean	SD	N	Mean	SD	N	Mean	SD	N	Mean	SD	N
Glc/Gln	1	0	39	1	0	46	1	0	39	1	0	55	1	0	30	1	0	31	1	0	25	1	0	48
Lac	1.394	0.2583	39	1.742	0.3071	46	1.601	0.1403	39	1.535	0.3634	55	1.09	0.1628	30	0.9439	0.09276	31	1.13	0.2344	25	0.9965	0.1571	48
Pyr	0.8426	0.1157	39	0.948	0.1292	46	0.9321	0.1252	39	0.9358	0.2141	55	0.59	0.1145	30	0.5284	0.07853	31	0.6408	0.1689	25	0.5504	0.09296	48
