# Supplementary material for: Metabolic priming by multiple enzyme systems supports glycolysis, HIF1α stabilisation, and human cancer cell survival in early hypoxia
Source: EMBO J. 2024 Mar 14;43(8):1545–69. doi: 10.1038/s44318-024-00065-w (PMC11021510; doi:10.1038/s44318-024-00065-w)
Supplement: Supplementary file 6 — Source Data Fig. 4 [file 44318_2024_65_MOESM6_ESM.zip › Figure 4/4K/4K_Numerical-data.xlsx]

## Sheet: Data description
Data description:	Numerical data used to generate the graph in Fig. 4K

## Sheet: Graph data
	21% O2 (3h)				1% O2 (3h)					21% O2 (24h)				1% O2 (24h)
wt	1.04251	1.0766	0.974865	0.906026	2.86789	3.19933	3.04295	2.93548		1.04354	1.0258	1.03289	0.897772	0.658316	0.787085	0.705936	0.692994
GOT1ko	1.95599	2.16038	1.94322	2.35127	3.24484	3.79382	3.83178	3.333		1.00279	0.987554	1.00828	1.02835	1.23734	1.06188	1.0315	1.06223
