# Supplementary material for: Metabolic priming by multiple enzyme systems supports glycolysis, HIF1α stabilisation, and human cancer cell survival in early hypoxia
Source: EMBO J. 2024 Mar 14;43(8):1545–69. doi: 10.1038/s44318-024-00065-w (PMC11021510; doi:10.1038/s44318-024-00065-w)
Supplement: Supplementary file 6 — Source Data Fig. 4 [file 44318_2024_65_MOESM6_ESM.zip › Figure 4/4L/4L_Numerical-data.xlsx]

## Sheet: Data description
Data description:	Numerical data used to generate the graph in Fig. 4L
Tab name	Contents
Graph data	Numerical values used for the bar graph
Original data	Measured abundances used to calculate the values in "Graph data"

## Sheet: Graph data
	21% O2				1% O2 (3h)
wt_EV	0.907906	0.939231	1.06399	1.08887	1.35677	1.46687	1.25693	1.25454
wt_LbNOX	0.910397	0.751612	0.877114	0.891771	1.62217	1.60936	*	1.56582
GOT1ko_EV	1.7045	1.56039	1.7699	1.67538	2.28809	2.38887	2.50122	2.51642
GOT1ko_LbNOX	1.79905	1.96736	2.09512	1.9817	2.00093	2.08841	2.15946	2.32479
*outlier removed - see value in "Original data" tab

## Sheet: Original data
	21% O2				1% O2 (3h)
wt_EV	5.17041	5.34881	6.05929	6.20101	7.72665	8.35367	7.15807	7.14446
wt_LbNOX	5.1846	4.28034	4.99506	5.07853	9.23806	9.16513	3.18731260*	8.91715
GOT1ko_EV	9.70691	8.88621	10.0793	9.5411	13.0304	13.6043	14.2442	14.3307
GOT1ko_LbNOX	10.2453	11.2039	11.9314	11.2856	11.395	11.8933	12.2979	13.2394
* outlier removed
