# Supplementary material for: Metabolic priming by multiple enzyme systems supports glycolysis, HIF1α stabilisation, and human cancer cell survival in early hypoxia
Source: EMBO J. 2024 Mar 14;43(8):1545–69. doi: 10.1038/s44318-024-00065-w (PMC11021510; doi:10.1038/s44318-024-00065-w)
Supplement: Supplementary file 6 — Source Data Fig. 4 [file 44318_2024_65_MOESM6_ESM.zip › Figure 4/4A/4A_Numerical-data.xlsx]

## Sheet: Data description
Data description:	Numerical data used to generate the heatmap in Fig. 4A

## Sheet: Heatmap data
Metabolite name		21% O2	1% O2 (3h)
Full	In figure
6-Phosphogluconic acid	6-PG	0.465569	0.857743
Fructose 1,6-biphosphate	FBP	-0.188882	-0.30186
Dihydroxyacetone phosphate	DHAP	0.769368	1.07807
1,3-biphosphoglyceric acid	1,3-BPG	-0.964283	-0.940851
2-phosphoglyceric acid	2PG	-0.269527	0.520724
Phosphoenolpyruvate	PEP	-1.27856	-1.14073
