# Supplementary material for: Metabolic priming by multiple enzyme systems supports glycolysis, HIF1α stabilisation, and human cancer cell survival in early hypoxia
Source: EMBO J. 2024 Mar 14;43(8):1545–69. doi: 10.1038/s44318-024-00065-w (PMC11021510; doi:10.1038/s44318-024-00065-w)
Supplement: Supplementary file 6 — Source Data Fig. 4 [file 44318_2024_65_MOESM6_ESM.zip › Figure 4/4G/4G_Numerical-data.xlsx]

## Sheet: Data description
Data description:	Numerical data used to generate the graph in Fig. 4G

## Sheet: Data table
	21% O2				1% O2
wt	0.679789	0.83475	0.699944	0.749092	0.638583	0.571555	0.635734	0.569361
GOT1ko	0.376599	0.373792	0.383679	0.348924	0.339394	0.271635	0.28947	0.503402
