# Supplementary material for: Metabolic priming by multiple enzyme systems supports glycolysis, HIF1α stabilisation, and human cancer cell survival in early hypoxia
Source: EMBO J. 2024 Mar 14;43(8):1545–69. doi: 10.1038/s44318-024-00065-w (PMC11021510; doi:10.1038/s44318-024-00065-w)
Supplement: Supplementary file 7 — Source Data Fig. 5 [file 44318_2024_65_MOESM7_ESM.zip]

Archive with 58 entries (48 files):
- Figure 5/
- __MACOSX/._Figure 5
- Figure 5/5I/
- __MACOSX/Figure 5/._5I
- Figure 5/5G/
- __MACOSX/Figure 5/._5G
- Figure 5/5A/
- __MACOSX/Figure 5/._5A
- Figure 5/5H/
- __MACOSX/Figure 5/._5H
- Figure 5/.DS_Store
- __MACOSX/Figure 5/._.DS_Store
- Figure 5/5J/
- __MACOSX/Figure 5/._5J
- Figure 5/5C/
- __MACOSX/Figure 5/._5C
- Figure 5/5D/
- __MACOSX/Figure 5/._5D
- Figure 5/5E/
- __MACOSX/Figure 5/._5E
- Figure 5/5B/
- __MACOSX/Figure 5/._5B
- Figure 5/5I/.DS_Store
- __MACOSX/Figure 5/5I/._.DS_Store
- Figure 5/5I/5I_Numerical-data.xlsx
- __MACOSX/Figure 5/5I/._5I_Numerical-data.xlsx
- Figure 5/5G/.DS_Store
- __MACOSX/Figure 5/5G/._.DS_Store
- Figure 5/5G/5G_Numerical-data.xlsx
- __MACOSX/Figure 5/5G/._5G_Numerical-data.xlsx
- Figure 5/5A/.DS_Store
- __MACOSX/Figure 5/5A/._.DS_Store
- Figure 5/5A/5A-blot.pdf
- __MACOSX/Figure 5/5A/._5A-blot.pdf
- Figure 5/5H/.DS_Store
- __MACOSX/Figure 5/5H/._.DS_Store
- Figure 5/5H/5H_Numerical-data.xlsx
- __MACOSX/Figure 5/5H/._5H_Numerical-data.xlsx
- Figure 5/5J/.DS_Store
- __MACOSX/Figure 5/5J/._.DS_Store
- Figure 5/5J/5J_Numerical-data.xlsx
- __MACOSX/Figure 5/5J/._5J_Numerical-data.xlsx
- Figure 5/5C/.DS_Store
- __MACOSX/Figure 5/5C/._.DS_Store
- Figure 5/5C/5C_Numerical-data.xlsx
- __MACOSX/Figure 5/5C/._5C_Numerical-data.xlsx
- Figure 5/5D/.DS_Store
- __MACOSX/Figure 5/5D/._.DS_Store
- Figure 5/5D/5D_Numerical-data.xlsx
- __MACOSX/Figure 5/5D/._5D_Numerical-data.xlsx
- Figure 5/5E/.DS_Store
- __MACOSX/Figure 5/5E/._.DS_Store
- Figure 5/5E/5E_Numerical-data.xlsx
- __MACOSX/Figure 5/5E/._5E_Numerical-data.xlsx
- Figure 5/5B/.DS_Store
- __MACOSX/Figure 5/5B/._.DS_Store
- Figure 5/5B/5B_Numerical-data.xlsx
- __MACOSX/Figure 5/5B/._5B_Numerical-data.xlsx
