# Supplementary material for: Metabolic priming by multiple enzyme systems supports glycolysis, HIF1α stabilisation, and human cancer cell survival in early hypoxia
Source: EMBO J. 2024 Mar 14;43(8):1545–69. doi: 10.1038/s44318-024-00065-w (PMC11021510; doi:10.1038/s44318-024-00065-w)
Supplement: Supplementary file 7 — Source Data Fig. 5 [file 44318_2024_65_MOESM7_ESM.zip › Figure 5/5I/5I_Numerical-data.xlsx]

## Sheet: Data description
Data description:	Numerical data used to generate the graph in Fig. 5I

## Sheet: Data table
[Oxamate] (mM)	1% O2
	α-GP M+3			ATP
0	3.56561	2.12539	2.53179	1.01061	0.988707	0.944524
1.25	9.68228	4.47006	7.30105	0.956771	0.899015	0.958419
5	11.6865	11.7402	20.4069	0.834644	0.819794	0.842775
10	17.0066	18.4942	18.2717	0.727718	0.757021	0.764601
