# Supplementary material for: Metabolic priming by multiple enzyme systems supports glycolysis, HIF1α stabilisation, and human cancer cell survival in early hypoxia
Source: EMBO J. 2024 Mar 14;43(8):1545–69. doi: 10.1038/s44318-024-00065-w (PMC11021510; doi:10.1038/s44318-024-00065-w)
Supplement: Supplementary file 7 — Source Data Fig. 5 [file 44318_2024_65_MOESM7_ESM.zip › Figure 5/5G/5G_Numerical-data.xlsx]

## Sheet: Data description
Data description:	Numerical data used to generate the graph in Fig. 5G
Tab name	Contents
Lactate	Total lactate abundance and abundance of the M+2 lactate isotopologue, representing lactate that is fully labelled from [U-13C]-glucose
α-GP	Total α-GP abundance and abundance of the M+3 α-GP isotopologue, representing α-GP that is fully labelled from [U-13C]-glucose

## Sheet: Lactate
		[Oxamate] (mM)
		0			1			5			10
Total abundance	21% O2	4.92508	4.74231	10.3269	3.83953	3.66899	4.38073	5.62225	5.74232	5.7751	3.81387	3.32981	1.89692
	1% O2 (3h)	39.9648	20.7679	25.7525	34.8339	18.5472	31.5236	8.16133	10.1483	12.5652	3.45905	4.58445	3.31771
M+2 abundance	21% O2	3.87926	3.65841	8.1006	3.05328	2.90112	3.53587	4.08088	4.12389	4.21943	2.73685	2.18532	1.38835
	1% O2 (3h)	30.6608	16.8988	20.77	28.1261	15.0541	25.9406	6.35409	8.14283	10.1036	2.82556	3.63518	2.53957

## Sheet: α-GP
		[Oxamate] (mM)
		0			1			5			10
Total abundance	21% O2	37.2702	32.7995	62.6998	16.8889	28.7709	41.908	75.9407	59.1248	54.0299	111.582	63.7034	42.0675
	1% O2 (3h)	63.878	36.5822	46.3384	137.052	63.3873	97.0029	84.7901	89.3762	117.069	103.342	111.51	114.093
M+3 abundance	21% O2	2.83089	2.37921	4.85692	1.74459	2.90524	3.70713	14.0154	11.8655	10.7225	26.4309	15.3552	9.58024
	1% O2 (3h)	11.965	7.13212	8.49587	32.4906	15.0001	24.4999	39.216	39.3963	68.479	57.0686	62.0606	61.3139
