# Supplementary material for: Metabolic priming by multiple enzyme systems supports glycolysis, HIF1α stabilisation, and human cancer cell survival in early hypoxia
Source: EMBO J. 2024 Mar 14;43(8):1545–69. doi: 10.1038/s44318-024-00065-w (PMC11021510; doi:10.1038/s44318-024-00065-w)
Supplement: Supplementary file 7 — Source Data Fig. 5 [file 44318_2024_65_MOESM7_ESM.zip › Figure 5/5J/5J_Numerical-data.xlsx]

## Sheet: Data description
Data description:	Numerical data used to generate the graph in Fig. 5J

## Sheet: Data table
[Oxamate] (mM)	21% O2						1% O2
	wt			GOT1ko			wt			GOT1ko
0	0.980434	0.995389	1.02418	0.934925	1.08661	0.97847	1.00308	1.02875	0.968167	0.88631	1.10451	1.00918
0.5	0.981675	1.04725	0.979352	0.963929	0.963798	0.964034	0.97655	0.987196	1.02306	1.04378	1.00403	0.996929
1	0.992242	1.02413	1.00215	0.938697	0.966654	0.918231	1.05202	1.00688	0.979149	0.976474	0.864516	0.99238
2	1.02484	0.97935	1.00763	0.964703	0.934374	0.927399	0.9594	0.993592	0.984427	0.982267	0.935067	0.969886
3	1.00155	0.979277	0.936204	0.919005	0.901905	0.950325	1.03047	0.972409	1.06413	0.867983	0.953917	0.989583
4	0.941562	0.912874	0.867459	0.901347	0.908541	0.915332	0.936939	1.0285	0.963474	0.88977	0.953787	0.9218
5	0.970612	0.927942	1.02521	0.914684	0.923424	0.909986	1.05934	0.947166	0.867738	0.899443	0.836861	0.829761
6	0.98532	0.996199	0.992387	0.859337	0.884355	0.909124	0.875127	1.03583	0.92499	0.787533	0.769018	0.83587
7	0.920489	0.985626	0.950216	0.876849	0.919712	0.9068	0.883982	0.918595	0.932484	0.833958	0.771736	0.811152
8	1.00652	1.01004	0.9622	1.00051	0.936704	0.958672	0.905966	0.879455	0.885449	0.86886	0.806574	0.727268
9	0.978542	0.994133	0.973107	0.887156	0.895313	0.849482	0.964067	0.863097	0.936725	0.738984	0.731312	0.715169
10	0.963158	0.978576	0.9878	0.888054	0.895637	0.857365	0.884146	0.906573	0.896403	0.680413	0.689628	0.737903
