# Supplementary material for: Metabolic priming by multiple enzyme systems supports glycolysis, HIF1α stabilisation, and human cancer cell survival in early hypoxia
Source: EMBO J. 2024 Mar 14;43(8):1545–69. doi: 10.1038/s44318-024-00065-w (PMC11021510; doi:10.1038/s44318-024-00065-w)
Supplement: Supplementary file 7 — Source Data Fig. 5 [file 44318_2024_65_MOESM7_ESM.zip › Figure 5/5C/5C_Numerical-data.xlsx]

## Sheet: Data description
Data description:	Numerical data used to generate the heatmap in Fig. 5C

## Sheet: Heatmap data
Metabolite name		21% O2	1% O2 (3h)
Full	In figure
6-Phosphogluconic acid	6-PG	1.99029	2.55289
Fructose 1,6-biphosphate	FBP	0.461856	0.597325
Dihydroxyacetone phosphate	DHAP	0.255872	0.736513
1,3-biphosphoglyceric acid	1,3-BPG	-1.37497	-1.58021
2-phosphoglyceric acid	2PG	-1.00264	-2.47334
Phosphoenolpyruvate	PEP	-1.40469	-1.86031
