# Supplementary material for: Metabolic priming by multiple enzyme systems supports glycolysis, HIF1α stabilisation, and human cancer cell survival in early hypoxia
Source: EMBO J. 2024 Mar 14;43(8):1545–69. doi: 10.1038/s44318-024-00065-w (PMC11021510; doi:10.1038/s44318-024-00065-w)
Supplement: Supplementary file 7 — Source Data Fig. 5 [file 44318_2024_65_MOESM7_ESM.zip › Figure 5/5D/5D_Numerical-data.xlsx]

## Sheet: Data description
Data description:	Numerical data used to generate the graph in Fig. 5D

## Sheet: Data table
Time at 1% O2 [h]	Relative respiration rate
	Replicate 1	Replicate 2	Replicate 3	Replicate 4	Replicate 5	Replicate 6	Replicate 7
0	1.04828	0.989307	0.962411	0.95943	1.15425	0.970743	0.915571
3	0.77171	0.739307	0.541421	0.779167	1.00671
6	0.713425	0.853903	0.852076	0.920186
24	0.671307	0.668346	0.53729	0.690536	0.529138	0.699452
