# Supplementary material for: Metabolic priming by multiple enzyme systems supports glycolysis, HIF1α stabilisation, and human cancer cell survival in early hypoxia
Source: EMBO J. 2024 Mar 14;43(8):1545–69. doi: 10.1038/s44318-024-00065-w (PMC11021510; doi:10.1038/s44318-024-00065-w)
Supplement: Supplementary file 7 — Source Data Fig. 5 [file 44318_2024_65_MOESM7_ESM.zip › Figure 5/5E/5E_Numerical-data.xlsx]

## Sheet: Data description
Data description:	Numerical data used to generate the graph in Fig. 5E

## Sheet: Data table
	21% O2			1% O2 (3h)			1% O2 (24h)
wt	833100	798053	801953	773746	744533	769846	566298	529600	585691
GOT1ko	903609	916251	866894	820155	827512	819291	647152	619993	622397
LDHAko	903909	897901	846998	345711	336946	361479	146760	105501	104470
