# Supplementary material for: Metabolic priming by multiple enzyme systems supports glycolysis, HIF1α stabilisation, and human cancer cell survival in early hypoxia
Source: EMBO J. 2024 Mar 14;43(8):1545–69. doi: 10.1038/s44318-024-00065-w (PMC11021510; doi:10.1038/s44318-024-00065-w)
Supplement: Supplementary file 7 — Source Data Fig. 5 [file 44318_2024_65_MOESM7_ESM.zip › Figure 5/5B/5B_Numerical-data.xlsx]

## Sheet: Data description
Data description:	Numerical data used to generate the graph in Fig. 5B
Tab name	Contents
Lactate	Total lactate abundance and abundance of lactate labelled from [U-13C]-glucose
Pyruvate	Total pyruvate abundance and abundance of pyruvate labelled from [U-13C]-glucose
α-GP	Total α-GP abundance and abundance of α-GP labelled from [U-13C]-glucose

## Sheet: Lactate
	total				fully labelled from [U-13C]-glucose
wt	0.948689	0.836677	0.969903	1.24473	0.834306	0.814052	0.833819	0.849507
LDHAko	0.156557	0.0837738	0.139066	0.0811099	0.0597679	0.0555736	0.030879	0.0644836

## Sheet: Pyruvate
	total				fully labelled from [U-13C]-glucose
wt	0.944292	0.797895	0.93547	1.32234	0.86698	0.875811	0.859856	0.806887
LDHAko	7.03988	6.7279	6.91472	7.44821	6.30018	6.0442	6.22543	6.70996

## Sheet: α-GP
	total				fully labelled from [U-13C]-glucose
wt	0.916849	0.97157	0.925512	1.18607	0.102198	0.0962596	0.0705634	0.0828488
LDHAko	2.9367	2.90529	2.41812	2.81111	0.90156	0.966517	0.77566	0.807084
