# Supplementary material for: Metabolic priming by multiple enzyme systems supports glycolysis, HIF1α stabilisation, and human cancer cell survival in early hypoxia
Source: EMBO J. 2024 Mar 14;43(8):1545–69. doi: 10.1038/s44318-024-00065-w (PMC11021510; doi:10.1038/s44318-024-00065-w)
Supplement: Supplementary file 8 — Source Data Fig. 6 [file 44318_2024_65_MOESM8_ESM.zip]

Archive with 42 entries (35 files):
- Figure 6/
- __MACOSX/._Figure 6
- Figure 6/6F/
- __MACOSX/Figure 6/._6F
- Figure 6/6A/
- __MACOSX/Figure 6/._6A
- Figure 6/.DS_Store
- __MACOSX/Figure 6/._.DS_Store
- Figure 6/6B/
- __MACOSX/Figure 6/._6B
- Figure 6/6E/
- __MACOSX/Figure 6/._6E
- Figure 6/6D/
- __MACOSX/Figure 6/._6D
- Figure 6/6C/
- __MACOSX/Figure 6/._6C
- Figure 6/6F/6F_Numerical-data.xlsx
- __MACOSX/Figure 6/6F/._6F_Numerical-data.xlsx
- Figure 6/6A/6A_Numerical-data.xlsx
- __MACOSX/Figure 6/6A/._6A_Numerical-data.xlsx
- Figure 6/6A/.DS_Store
- __MACOSX/Figure 6/6A/._.DS_Store
- Figure 6/6B/6B_western quantiification.xlsx
- __MACOSX/Figure 6/6B/._6B_western quantiification.xlsx
- Figure 6/6B/.DS_Store
- __MACOSX/Figure 6/6B/._.DS_Store
- Figure 6/6B/6B-blots.pdf
- __MACOSX/Figure 6/6B/._6B-blots.pdf
- Figure 6/6E/.DS_Store
- __MACOSX/Figure 6/6E/._.DS_Store
- Figure 6/6E/6E-blots.pdf
- __MACOSX/Figure 6/6E/._6E-blots.pdf
- Figure 6/6D/.DS_Store
- __MACOSX/Figure 6/6D/._.DS_Store
- Figure 6/6D/6D-blots.pdf
- __MACOSX/Figure 6/6D/._6D-blots.pdf
- Figure 6/6D/6D_western quantification.xlsx
- __MACOSX/Figure 6/6D/._6D_western quantification.xlsx
- Figure 6/6C/.DS_Store
- __MACOSX/Figure 6/6C/._.DS_Store
- Figure 6/6C/6C-blots.pdf
- __MACOSX/Figure 6/6C/._6C-blots.pdf
