# Supplementary material for: Metabolic priming by multiple enzyme systems supports glycolysis, HIF1α stabilisation, and human cancer cell survival in early hypoxia
Source: EMBO J. 2024 Mar 14;43(8):1545–69. doi: 10.1038/s44318-024-00065-w (PMC11021510; doi:10.1038/s44318-024-00065-w)
Supplement: Supplementary file 8 — Source Data Fig. 6 [file 44318_2024_65_MOESM8_ESM.zip › Figure 6/6F/6F_Numerical-data.xlsx]

## Sheet: Data description
Data description:	Data tables used to generate the graphs in Fig. 6F
Tab name	Contents
Original data	Measured αKG and succinate abundances and respective αKG/succinate ratio for each sample
Graph data αKG	αKG abundances relative to mean of wt 21% O2 calculated from the αKG abundances shown in "Original data" tab
Graph data αKG_succinate ratios	αKG/succinate ratios relative to mean of wt 21% O2 calculated from the ratios shown in "Original data" tab

## Sheet: Original data
cell_line	condition	αKG abundance	succinate abundance	αKG/succinate ratio
wt	21% O2	0.7071980586723625	0.8944977022049924	0.790609
		not detected	0.7480630594362383	not determined
		1.2782822828649685	0.496422	2.57499
		2.403699619666217	0.45754941090971984	5.25342
	1% O2	0.35750362222780135	0.7129676887810742	0.50143
		0.5341540388629709	0.7680280390759869	0.695488
		0.3419555884971197	0.5785938731316328	0.591011
		2.0216272831802065	0.5414418959396134	3.73378
GOT1ko	21% O2	4.495144350825455	0.864574	5.19926
		3.2893042885190535	0.6329995814534624	5.19638
		4.3787782356625256	0.7983617214594805	5.4847
		3.051795466705337	0.6824047763529185	4.47212
	1% O2	4.615597633598216	0.33009753444372014	13.9825
		4.025934693371329	0.29879453851253013	13.4739
		4.569511481539031	0.2937460013277498	15.556
		5.177430813818994	0.35141214352235833	14.7332

## Sheet: Graph data αKG
αKG relative to mean of wt 21% O2
	21% O2				1% O2
wt	0.483369	*	0.873705	1.64293	0.244353	0.365094	0.233726	1.38178
GOT1ko	3.07243	2.24824	2.99289	2.0859	3.15476	2.75172	3.12326	3.53877
*not detected

## Sheet: Graph data αKG_succinate ratios
αKG/succinate ratios relative to mean of wt 21% O2
	21% O2				1% O2
wt	0.275185	*	0.896271	1.82854	0.174531	0.242077	0.205712	1.29961
GOT1ko	1.80969	1.80869	1.90905	1.5566	4.86686	4.68983	5.41453	5.12815
*not determined
