# Supplementary material for: Metabolic priming by multiple enzyme systems supports glycolysis, HIF1α stabilisation, and human cancer cell survival in early hypoxia
Source: EMBO J. 2024 Mar 14;43(8):1545–69. doi: 10.1038/s44318-024-00065-w (PMC11021510; doi:10.1038/s44318-024-00065-w)
Supplement: Supplementary file 8 — Source Data Fig. 6 [file 44318_2024_65_MOESM8_ESM.zip › Figure 6/6A/6A_Numerical-data.xlsx]

## Sheet: Data description
Data description:	Numerical data used to generate the volcano plot in Fig. 6A

## Sheet: Data table
Gene symbol	NCBI gene ID	Ensembl gene ID	Gene name	wt			GOT1ko
				log2FC	p value	-log10 p value (102)	log2FC	p value	-log10 p value (102)
ABCB1	5243	ENSG00000085563	ATP binding cassette subfamily B member 1	-2.19972	2.35133e-05	0.0462869
ABCG2	9429	ENSG00000118777	ATP binding cassette subfamily G member 2 (Junior blood group)	-0.227536	0.00105573	0.0297645	-0.313881	5.8131e-07	0.0623559
ADM	133	ENSG00000148926	adrenomedullin	4.51594	3.69491e-95	0.944324	3.80216	1.03617e-70	0.699846
ALDOA	226	ENSG00000149925	aldolase fructose-bisphosphate A	2.25831	6.98037e-160	1.59156	1.80323	3.97948e-119	1.184
ANKRD37	353322	ENSG00000186352	ankyrin repeat domain 37	3.58914	9.09725e-94	0.930411	2.60346	6.2085e-46	0.45207
BNIP3	NA	ENSG00000176171	BCL2 interacting protein 3	4.0429	0	Inf	3.71499	0	Inf
BNIP3L	665	ENSG00000104765	BCL2 interacting protein 3 like	3.0591	1.66936e-237	2.36777	2.92117	3.58863e-257	2.56445
CA9	768	ENSG00000107159	carbonic anhydrase 9	8.76139	0	Inf	8.52392	1.32227e-305	3.04879
CCNG2	901	ENSG00000138764	cyclin G2	1.82212	1.47421e-119	1.18831	1.73422	6.71046e-127	1.26173
CD99	4267	ENSG00000002586	CD99 molecule (Xg blood group)	0.703756	6.48999e-27	0.261878	0.452534	1.19819e-13	0.129215
CDKN1A	1026	ENSG00000124762	cyclin dependent kinase inhibitor 1A	0.68626	3.04521e-25	0.245164	0.673859	4.6043e-27	0.263368
CITED2	10370	ENSG00000164442	Cbp/p300 interacting transactivator with Glu/Asp rich carboxy-terminal domain 2	1.19726	4.10605e-52	0.513866	0.793524	8.30796e-29	0.280805
COL5A1	1289	ENSG00000130635	collagen type V alpha 1 chain	0.401891	1.36546e-07	0.0686472	0.542039	9.23119e-16	0.150347
CTGF	1490	ENSG00000118523	NA	-1.25966	2.85315e-09	0.0854468	-2.00649	1.05491e-27	0.269768
CXCL12	6387	ENSG00000107562	C-X-C motif chemokine ligand 12	0.398848	6.98686e-07	0.0615572	0.449151	1.56687e-14	0.13805
CXCR4	7852	ENSG00000121966	C-X-C motif chemokine receptor 4	1.6914	2.54792e-46	0.455938	0.855869	2.70635e-12	0.115676
DDIT4	54541	ENSG00000168209	DNA damage inducible transcript 4	3.01719	9.76022e-180	1.79011	2.5409	2.83862e-143	1.42547
EDN1	1906	ENSG00000078401	endothelin 1	0.556447	1.9921e-12	0.117007	-0.46536	2.40587e-07	0.0661873
EGLN1	54583	ENSG00000135766	egl-9 family hypoxia inducible factor 1	1.98287	1.16973e-242	2.41932	1.63404	1.15656e-194	1.93937
EGLN3	112399	ENSG00000129521	egl-9 family hypoxia inducible factor 3	1.9673	1.6512e-177	1.76782	1.59858	2.93839e-143	1.42532
ENO1	2023	ENSG00000074800	enolase 1	1.71125	5.9788e-221	2.20223	1.50749	4.30515e-195	1.94366
EPO	2056	ENSG00000130427	erythropoietin	4.33196	8.87633e-26	0.250518
FECH	2235	ENSG00000066926	ferrochelatase	-0.49888	1.33232e-13	0.128754
FN1	2335	ENSG00000115414	fibronectin 1	0.593114	9.61265e-26	0.250172	0.279872	6.08952e-08	0.0721542
GAPDH	2597	ENSG00000111640	glyceraldehyde-3-phosphate dehydrogenase	2.2667	4.55174e-218	2.17342	1.83743	1.87612e-170	1.69727
GPI	2821	ENSG00000105220	glucose-6-phosphate isomerase	2.17046	5.48063e-189	1.88261	1.79111	9.5647e-160	1.59019
GPX3	2878	ENSG00000211445	glutathione peroxidase 3	0.586373	1.4878e-15	0.148275	0.456313	1.00881e-10	0.0999619
HK1	3098	ENSG00000156515	hexokinase 1	0.547958	1.05424e-38	0.379771	0.504708	2.01553e-33	0.326956
HK2	3099	ENSG00000159399	hexokinase 2	3.09627	2.1971e-188	1.87658	2.16321	1.55616e-116	1.15808
HMOX1	3162	ENSG00000100292	heme oxygenase 1	0.700176	3.92593e-13	0.124061	0.437851	1.00975e-05	0.0499579
ID2	3398	ENSG00000115738	inhibitor of DNA binding 2	0.739544	2.95391e-40	0.395296	0.986458	4.74583e-73	0.723237
IGF2	3481	ENSG00000167244	insulin like growth factor 2	0.646115	0.000363132	0.0343994
IGFBP3	3486	ENSG00000146674	insulin like growth factor binding protein 3	2.82495	5.29488e-69	0.682761	1.14858	1.38417e-08	0.0785881
KRT18	3875	ENSG00000111057	keratin 18	0.244478	1.52487e-08	0.0781677	0.346366	1.5106e-15	0.148208
KRT19	3880	ENSG00000171345	keratin 19	1.18353	1.11454e-68	0.679529	1.16685	1.59806e-72	0.717964
LDHA	3939	ENSG00000134333	lactate dehydrogenase A	2.71989	0	Inf	2.57756	0	Inf
LOX	4015	ENSG00000113083	lysyl oxidase	1.66561	1.59727e-08	0.0779662
LRP1	4035	ENSG00000123384	LDL receptor related protein 1	3.66965	3.83939e-237	2.36416	3.03233	1.43121e-194	1.93844
MCL1	4170	ENSG00000143384	MCL1 apoptosis regulator BCL2 family member	-0.168706	0.000374975	0.03426	-0.25247	7.18138e-09	0.0814379
MET	4233	ENSG00000105976	MET proto-oncogene receptor tyrosine kinase	0.234241	0.000762822	0.0311758	0.245488	4.24832e-05	0.0437178
MMP14	4323	ENSG00000157227	matrix metallopeptidase 14	0.724898	0.00123777	0.0290736
MXI1	4601	ENSG00000119950	MAX interactor 1 dimerization protein	1.44483	1.03485e-105	1.04985	0.974709	1.3796e-55	0.548602
NOS3	4846	ENSG00000164867	nitric oxide synthase 3	2.18696	3.89156e-29	0.284099	2.09994	4.03504e-12	0.113942
NR4A1	3164	ENSG00000123358	nuclear receptor subfamily 4 group A member 1	0.493622	2.95532e-05	0.0452939
NPM1	4869	ENSG00000181163	nucleophosmin 1				-0.378792	1.80072e-11	0.107446
NT5E	4907	ENSG00000135318	5'-nucleotidase ecto	-0.267047	0.00219062	0.0265943	0.263348	0.00137474	0.0286178
PDGFA	5154	ENSG00000197461	platelet derived growth factor subunit A				-0.396636	7.382e-13	0.121318
PDK1	5163	ENSG00000152256	pyruvate dehydrogenase kinase 1	3.04834	2.44901e-177	1.76611	3.197	1.06841e-231	2.30971
PFKFB3	5209	ENSG00000170525	6-phosphofructo-2-kinase/fructose-26-biphosphatase 3	3.2839	1.04644e-293	2.9298	2.5009	2.67378e-191	1.90573
PFKL	5211	ENSG00000141959	phosphofructokinase liver type	0.953226	9.44999e-31	0.300246	0.782681	1.27515e-25	0.248944
PGK1	5230	ENSG00000102144	phosphoglycerate kinase 1	2.97456	0	Inf	2.70407	0	Inf
PLAUR	5329	ENSG00000011422	plasminogen activator urokinase receptor	1.5496	9.74815e-34	0.330111	0.743641	4.69758e-09	0.0832813
PMAIP1	5366	ENSG00000141682	phorbol-12-myristate-13-acetate-induced protein 1	0.496806	0.000806951	0.0309315	0.474439	0.000162555	0.03789
PPP5C	5536	ENSG00000011485	protein phosphatase 5 catalytic subunit	-0.472275	2.75627e-25	0.245597	-0.42934	1.50806e-22	0.218216
SERPINE1	5054	ENSG00000106366	serpin family E member 1				-1.36183	5.59096e-09	0.0825251
SLC2A1	6513	ENSG00000117394	solute carrier family 2 member 1	2.06204	7.41051e-101	1.0013	1.68847	3.3395e-78	0.774763
TERT	7015	ENSG00000164362	telomerase reverse transcriptase	-1.25691	8.48109e-07	0.0607155	-1.49638	6.59178e-15	0.14181
TFF3	7033	ENSG00000160180	trefoil factor 3	0.934753	5.25431e-20	0.192795
TFRC	7037	ENSG00000072274	transferrin receptor	0.62431	1.36948e-22	0.218634	0.664321	1.98661e-30	0.297019
TGFA	7039	ENSG00000163235	transforming growth factor alpha	-0.592198	5.12116e-17	0.162906	-0.592207	1.41564e-24	0.23849
TGFB3	7043	ENSG00000119699	transforming growth factor beta 3	-0.459774	1.47895e-06	0.0583005	-0.508466	3.25537e-10	0.094874
TGM2	7052	ENSG00000198959	transglutaminase 2	-2.30561	3.44433e-31	0.304629	-2.43998	3.94709e-40	0.394037
TPI1	7167	ENSG00000111669	triosephosphate isomerase 1	1.47776	7.4706e-152	1.51127	1.31482	4.81128e-133	1.32318
VEGFA	7422	ENSG00000112715	vascular endothelial growth factor A	2.89071	0	Inf	2.06437	6.2346e-215	2.14205
VIM	7431	ENSG00000026025	vimentin				0.551778	2.87646e-11	0.105411
