# Supplementary material for: Metabolic priming by multiple enzyme systems supports glycolysis, HIF1α stabilisation, and human cancer cell survival in early hypoxia
Source: EMBO J. 2024 Mar 14;43(8):1545–69. doi: 10.1038/s44318-024-00065-w (PMC11021510; doi:10.1038/s44318-024-00065-w)
Supplement: Supplementary file 8 — Source Data Fig. 6 [file 44318_2024_65_MOESM8_ESM.zip › Figure 6/6B/6B_western quantiification.xlsx]

## Sheet: Data description
Data description:	Quantification of HIF1α band intensity on the western blot shown in Fig. 6B

## Sheet: Graph data
Time at 1% O2 [h]	wt	GOT1ko
0	6.902	5.805
1	32.666	20.275
3	74.694	25.711
6	106.806	55.103
15	81.19	79.685
24	76.21	70.602
48	44.548	46.353
