# Supplementary material for: Metabolic priming by multiple enzyme systems supports glycolysis, HIF1α stabilisation, and human cancer cell survival in early hypoxia
Source: EMBO J. 2024 Mar 14;43(8):1545–69. doi: 10.1038/s44318-024-00065-w (PMC11021510; doi:10.1038/s44318-024-00065-w)
Supplement: Supplementary file 8 — Source Data Fig. 6 [file 44318_2024_65_MOESM8_ESM.zip › Figure 6/6D/6D_western quantification.xlsx]

## Sheet: Data description
Data description:	Quantification of HIF1α band intensity on the western blot shown in Fig. 6D

## Sheet: Graph data
Time [min]	wt	GOT1ko
0	28278.3	26099.5
10	19278.1	14439.9
20	16940.2	14695.2
40	13060.7	7337.18
60	8959.85	6414.86
100	5889.07	4257.11
150	5814.3	2633.07
220	4837.08	2112.02
