# Supplementary material for: Metabolic priming by multiple enzyme systems supports glycolysis, HIF1α stabilisation, and human cancer cell survival in early hypoxia
Source: EMBO J. 2024 Mar 14;43(8):1545–69. doi: 10.1038/s44318-024-00065-w (PMC11021510; doi:10.1038/s44318-024-00065-w)
Supplement: Supplementary file 9 — Appendix Figure Source Data [file 44318_2024_65_MOESM9_ESM.zip]

Archive with 2 entries (2 files):
- S6F_blots.pdf
- __MACOSX/._S6F_blots.pdf
